# Supplementary material for: Comparison of kinesiotape, counterforce brace, and corticosteroid injection in patients with tennis elbow: A prospective, randomized, controlled study
Source: PLoS One. 2025 Jul 18;20(7):e0328396. doi: 10.1371/journal.pone.0328396 (PMC12273928; doi:10.1371/journal.pone.0328396)
Supplement: S2 Data — (CSV) [file pone.0328396.s002.csv]

id	sex	Intervention	age	height	weight	BMI	BMI_CAT	gp1	gp2	gp3	vas1	vas2	vas3	DASH1	DASH2	DASH3	S1E	S1HR	S1NR	S2E	S2HR	S2NR	S3E	S3HR	S3NR	SHEALTHE	SHEALTHHR	SHEALTHNR	dash1_c	dash2_c	dash3_c
1	1	1	35	168	79	27.99036281	3	13.66	29.33	26	6.41	1.66	0.83	74	54	52	4.9	3.2	6.2	3.7	3.2	6.3	3.8	3.2	5.8	4.1	3.2	6.3	61.66666667	45	43.33333333
2	2	1	52	166	72	26.12861083	3	16.33	18	16	4.75	4	6.25	61	73	60	4.6	3.5	9.5	3.6	2.5	9.3	3.8	2.5	8.2	4.4	4.3	10.1	50.83333333	60.83333333	50
3	1	1	55	187	72	20.58966513	2	39.33	48.66	45.33	2.08	0.58	0.2	46	39	35	4.6	2.6	5.8	4.6	3.2	6.4	3.8	2.7	6.8	3.8	2.3	6.2	38.33333333	32.5	29.16666667
4	2	1	46	155	55	22.89281998	2	17	17.33	19.33	4.58	3.16	1.25	84	66	53	5.2	2.5	5.8	4.1	2.2	5.9	3.4	2.2	6.2	3.7	2	7.1	70	55	44.16666667
5	2	1	29	170	88	30.44982699	4	8	7.33	9.66	6.3	7.3	3.6	83	87	66	4.3	2.1	5.4	4.7	2.6	5.9	4	2.4	6.2	4.5	2.2	5.5	69.16666667	72.5	55
6	2	1	50	165	66	24.24242424	2	22	19.33	21	3.58	2.08	0.83	52	57	49	3.8	1.8	5.8	4.3	2.2	5.7	3.9	1.7	5.9	4	1.3	5.6	43.33333333	47.5	40.83333333
7	1	1	55	170	84	29.06574394	3	32	42.33	34.66	6.16	0.25	0.81	38	38	34	5	2.9	6.7	4.8	2.7	6.9	4.1	2.6	7.1	4.1	2.2	6.3	31.66666667	31.66666667	28.33333333
8	2	1	35	160	68	26.5625	3	10.33	17	15.66	6.08	1.41	2.75	101	67	76	2.6	1.7	7.2	3.1	1.9	6.7	3.1	2.1	6.7	2.4	1.9	7.5	84.16666667	55.83333333	63.33333333
9	2	1	53	170	85	29.41176471	3	10.33	15	17.33	7	4.66	0.83	104	89	70	2.9	2.4	5.6	2.2	1.6	6.2	2.6	1.8	6.2	2.9	2.2	5.2	86.66666667	74.16666667	58.33333333
10	1	1	35	170	78	26.98961938	3	50	47.6	43	1.75	1.5	2.41	77	67	72	3.8	1.7	7.4	3.9	1.8	7.8	4	2.1	7.2	2.9	1.7	5.8	64.16666667	55.83333333	60
11	2	1	29	152	67	28.99930748	3	12.66	13	11	3.31	3	4	100	73	95	4	2.6	6.7	3.3	1.9	6.9	4	2.6	6.6	3.4	2.2	6.1	83.33333333	60.83333333	79.16666667
12	2	1	47	150	68	30.22222222	4	19.33	30.33	27.66	7.25	1.5	1.54	94	61	45	3.8	2.7	6.4	2.7	2.1	6.5	2.7	1.8	6.3	3.1	1.7	6.17	78.33333333	50.83333333	37.5
13	1	1	35	160	65	25.390625	3	17.66	22.66	22	7.2	7.3	6.58	87	87	84	3.4	1.7	6.5	2.9	1.7	6.1	3	2.7	6.1				72.5	72.5	70
14	1	1	35	185	95	27.75748722	3	21	16.66	12.66	6.66	6	4.5	102	95	90	4.4	2.5	8.2	3.6	2.2	7.9	3.2	1.7	7				85	79.16666667	75
15	2	1	35	185	95	27.75748722	3	28.33	20.66	20	4.91	5	4	80	75	73	3.5	3	8	3.5	2	7.7	3.5	1.8	7.3				66.66666667	62.5	60.83333333
16	1	1	51	175	65	21.2244898	2	27.33			5.58			59			4.2	3	4.9										49.16666667
17	1	1	37	186	82	23.7021621	2	57			3.91			77			4.6	2.5	7.1							3.1	2.1	7	64.16666667
18	2	2	43	170	93	32.1799308	4	16.33	22.33	19	3.75	3.33	1.83	78	45	48	4.7	2.4	5.5	4.4	1.5	6.6	4.4	1.5	6.8	3.9	1.9	6.8	65	37.5	40
19	1	2	49	172	72	24.33747972	2	29.33	39.33	35.33	6.16	2.08	1.6	91	51	47	3.1	3.8	5.7	3.3	3.2	5.8	3.1	3.5	5.7	3.4	2.9	5.6	75.83333333	42.5	39.16666667
20	1	2	53	165	62	22.77318641	2	32	35	45.66	4.66	1.41	0.24	55	54	33	4.2	2.2	6.8	3.7	2.2	7	3.1	2.1	7	3.2	2.6	6.4	45.83333333	45	27.5
21	2	2	36	160	78	30.46875	4	22.33	21.66	20.66	7.3	5.8	3	116	97	92	4.3	2.7	5.4	4.5	3.1	6.5	4	2.5	6.7	3.6	2.6	6.2	96.66666667	80.83333333	76.66666667
22	2	2	55	165	75	27.54820937	3	27.33	26.33	31.66	2.08	1.45	0.8	46	37	31	4.1	2	7	4	2.7	7	3.5	2.7	7.4	3.7	2.8	7.4	38.33333333	30.83333333	25.83333333
23	1	2	41	170	83	28.71972318	3	35.33	28.66	32.33	4.66	0.2	0.24	78	38	34	6.3	3.2	8.2	5.5	3.4	8.5	5.2	3.4	8	5.9	3.1	7.7	65	31.66666667	28.33333333
24	2	2	45	168	80	28.3446712	3	26	30	32	7.2	3.75	1.13	58	51	43	3.5	3.5	6.5	3.1	3.3	5.9	3.4	2.9	5.7	3.6	3.3	6.4	48.33333333	42.5	35.83333333
25	2	2	40	184	95	28.0600189	3	23.33	14.66	19.33	7.1	7.2	7.3	108	105	118	4.6	3	6.4	4.4	3	6	4.6	2.6	6	4.8	2.2	5.8	90	87.5	98.33333333
26	2	2	46	165	68	24.97704316	2	21.66	20	20.33	4.3	2	2.5	68	52	62	3	2.2	5.8	3	1.5	5.2	2.3	1.7	6.1	2.8	2.2	5.6	56.66666667	43.33333333	51.66666667
27	2	2	40	155	76	31.63371488	4	19.66	19.66	20.33	6.25	5.8	6.61	99	108	102	3.5	2.2	5.7	3.9	2.1	4.9	3.2	1.7	5.3				82.5	90	85
28	2	2	49	152	63	27.26800554	3	21	20.66	21	4.16	4.58	2.86	50	49	45	4.6	2.2	5.8	4.3	1.9	6.2	4.6	1.4	6.2	4.5	1.8	6.8	41.66666667	40.83333333	37.5
29	1	2	41	183	90	26.8744961	3	44.66	44	41	4.16	2.41	1.72	84	69	83	4.5	2.4	8.2	4.1	2.4	8.1	3.7	2	8.2	3.1	2	8.6	70	57.5	69.16666667
30	1	2	35	172				39.66	28	31.5	6	5.25	4.75	79	52	52	4.1	3.1	5.2	4.2	3.3	5.5	4	3	5.5	4.1	3.6	6.1	65.83333333	43.33333333	43.33333333
31	2	2	45	168	85	30.11621315	4	15.6	20.33	27.33	4.5	2.5	0.83	69	59	40	4.5	3	4.9	4.3	2.8	5.4	4.2	1.8	5.5	4.1	2.4	5.1	57.5	49.16666667	33.33333333
32	2	2	50	171	65	22.22906193	2	15.9	15.3	22.6	5.1	4.75	4.16	121	100	107	5.3	3	6.6	4	3.2	6.6	4.5	3	6.2	3.9	3.6	6.7	100.8333333	83.33333333	89.16666667
33	2	2	38	160	75	29.296875	3	17			7.08			86			4.8	2.6	5.5							4.2	2.6	5.8	71.66666667
34	2	2	35	160	65	25.390625	3	20	25.66	20	7.3	7.2	7.3	87	87	89	3.4	2.5	6.3	2.9	2.6	7.8	3.2	2.8	7				72.5	72.5	74.16666667
35	2	3	41	160	60	23.4375	2	18.66	11	12	4.58	4.25	6.58	92	93	103	3.5	2	4.1	3.4	2.1	4.8	2.8	1.9	4.8	3	1.9	4.1	76.66666667	77.5	85.83333333
36	2	3	41	170	88	30.44982699	4	17	14.66	11	4.58	2.66	3.66	91	62	70	3.2	1.7	6.9	3.5	1.8	6.6	3	1.7	7	2.9	2	6.9	75.83333333	51.66666667	58.33333333
37	2	3	39	162	65	24.76756592	2	14.66	16.66	18.33	4.91	3	2	93	69	77	3.5	2.3	5.4	3	1.7	6.5	3	1.3	6.1	3.2	1.8	6.4	77.5	57.5	64.16666667
38	2	3	50	157	70	28.398718	3	13.33	15.33	16.33	7.2	1.91	2.92	90	95	79	3.2	1.8	7	2.4	1.8	7.3	2.9	1.8	7.1	2.9	2	7.2	75	79.16666667	65.83333333
39	1	3	39	168	80	28.3446712	3	39	4.33	40	4	2	2	49	50	73	4.5	2.7	8.6	4.7	3.2	8.3	4.2	2.8	8.3	4.5	2.8	8	40.83333333	41.66666667	60.83333333
40	2	3	31	160	60	23.4375	2	12	12	12.33	2.83	3.66	3.9	47	55	57	3.3	1.6	4.7	2.9	1.9	4.8	3.1	1.8	4.9	2.9	1.8	5.5	39.16666667	45.83333333	47.5
41	2	3	40	165	62	22.77318641	2	17.33	17.33	17.66	2	0.83	0.41	59	57	39	3.8	1.8	6.1	2.8	1.7	6.1	2.6	2.1	5.5	2.6	1.4	6.2	49.16666667	47.5	32.5
42	2	3	46	160	81	31.640625	4	16.33	17	18.33	2.66	5	2.25	80	60	54	5.1	3.7	6.2	3.1	2	6.1	3.9	2.9	6.4	4.2	3.4	6.4	66.66666667	50	45
43	2	3	54	155	72	29.96878252	3	19.33	18.66	14.66	3.33	4.08	4.55	70	73	95	4.4	2.5	7.1	0.9	2.2	7	4.4	2.2	7.2	3.2	2.1	6.1	58.33333333	60.83333333	79.16666667
44	1	3	40	170	78	26.98961938	3	24.33	34.66	28.33	4.41	2	3.65	59	43	43	4	1.9	6.8	3.3	1.6	6.7	3.7	2.1	7.5				49.16666667	35.83333333	35.83333333
45	2	3	55	155	64	26.63891779	3	11	18	20.1	6.91	4	1.3	122	83	64	4.9	2.7	5	4.9	1.8	5.1	4	1.9	6.2	4.6	2.3	5.6	101.6666667	69.16666667	53.33333333
46	2	3	45	158	65	26.03749399	3	13.33	19.33	22	3.58	3	2.84	44	35	37	3.4	1.9	7.5	3	1.8	6.8	2.9	1.4	7.4	3.1	1.9	6.2	36.66666667	29.16666667	30.83333333
47	2	3	51	160	74	28.90625	3	17	13	18.66	6.91	7.25	3	131	120	89	3.5	1.8	7.7	3.5	2.1	7.8	3.2	2.2	7.6	2.6	1.9	7.7	109.1666667	100	74.16666667
48	1	3	44	178	72	22.72440348	2	32.6	45.33	45.33	3.83	2.83	2.8	100	85	74	4.7	2.1	5.9	4.5	1.7	5.6	4.4	1.8	5.2	4.2	2	6.7	83.33333333	70.83333333	61.66666667
49	1	3	49	176	70	22.5981405	2	30.67	30.66	25	4	2.41	4	44	55	45	3.3	1.9	5	3.3	1.4	5.1	3.3	1.6	5.1				36.66666667	45.83333333	37.5
50	1	3	49	176	70	22.5981405	2	43.33	34.33	34.33	3.33	1.33	2	43	50	35	3	1.9	5.2	2.6	1.6	5.2	3	1.6	5.7				35.83333333	41.66666667	29.16666667
51	1	3	51	176	51	16.4643595	1	35.66			4.3			82			4.9	3.8	9.3							3.6	2.9	9	68.33333333
